# Supplementary material for: Lingonberry Leaves Modify Rumen Protozoa Population, Carbohydrate Digestion, and Morphology of Gastrointestinal Tract in Sheep: A Preliminary Study
Source: Molecules. 2025 Jul 29;30(15):3161. doi: 10.3390/molecules30153161 (PMC12348859; doi:10.3390/molecules30153161)
Supplement: Supplementary file 1 [file molecules-30-03161-s001.zip]

Archive with 1 entries (1 files):
- molecules-3730304-supplementary.pdf
